# Supplementary material for: Object Detection Improves Tumour Segmentation in MR Images of Rare Brain Tumours
Source: Cancers (Basel). 2021 Dec 4;13(23):6113. doi: 10.3390/cancers13236113 (PMC8657375; doi:10.3390/cancers13236113)
Supplement: Supplementary file 1 [file cancers-13-06113-s001.zip]

Archive with 1 entries (1 files):
- cancers-1468888-supplementary.pdf
